# Supplementary material for: Frequent variations and phylogenetic relationships within the genus Secale identified by ND-FISH according to the genome-wide universal oligonucleotides chromosome probes
Source: Front Plant Sci. 2024 Dec 12;15:1501642. doi: 10.3389/fpls.2024.1501642 (PMC11669505; doi:10.3389/fpls.2024.1501642)
Supplement: Supplementary file 2 [file Table2.xlsx]

## Sheet: Sheet1
group	Weining	Weining	Chile	Chile	AiGan	AiGan	Baili	Baili	AR106 Bone	AR106 Bone	Shaanxi	Shaanxi	Qinling	Qinling	Jingzhou	Jingzhou	Segtale	Segtale	Dighoricum	Dighoricum	Vavilovii	Vavilovii	Dalmaticum	Dalmaticum	Anatolicum	Anatolicum	Sylvestre	Sylvestre	Kustro	Kustro
sample	Weining-1	Weining-2	Chile-1	Chile-2	AiGan-1	AiGan-2	Baili-1	Baili-2	AR106 Bone-1	AR106 Bone-2	Shaanxi-1	Shaanxi-2	Qinling-1	Qinling-2	Jingzhou-1	Jingzhou-2	Segtale-1	Segtale-2	Dighoricum-1	Dighoricum-2	Vavilovii-1	Vavilovii-2	Dalmaticum-1	Dalmaticum-2	Anatolicum-1	Anatolicum-2	Sylvestre-1	Sylvestre-2	Kustro-1	Kustro-2
Oligo-pTa71A-2	3	3	1	1	3	3	3	5	1	2	2	2	3	1	2	2	5	5	1	1	3	3	2	4	3	3	4	4	2	2
Oligo-pSc200+Oligo-pSc250(1RS)	4	4	1	1	1	1	4	4	3	3	4	4	1	1	4	4	3	3	4	4	4	4	5	5	3	3	3	3	4	4
Oligo-pSc200+Oligo-pSc250(1RL)	2	2	3	2	1	1	4	4	5	0	0	2	2	0	2	5	2	2	2	2	2	2	3	4	1	4	0	0	2	3
Oligo-pSc200+Oligo-pSc250(2RS)	4	4	1	4	2	4	2	2	4	2	4	4	3	3	4	4	4	4	4	4	4	3	2	4	2	4	3	3	4	4
Oligo-pSc200+Oligo-pSc250(2RL-1)	1	1	1	0	1	0	0	0	0	0	0	0	1	1	1	1	1	1	1	1	1	1	0	1	1	0	0	0	1	1
Oligo-pSc200+Oligo-pSc250(2RL-2)	3	3	0	3	0	1	2	2	3	1	4	4	0	2	5	5	3	3	0	2	4	4	1	4	5	4	0	0	2	2
Oligo-pSc200+Oligo-pSc250(3RS)	1	4	4	4	4	4	3	3	4	4	1	4	1	1	4	4	1	1	1	0	3	4	4	4	4	3	1	1	2	2
Oligo-pSc200+Oligo-pSc250(3RL)	3	3	2	2	0	4	3	4	3	3	3	3	1	1	4	4	3	3	3	1	4	3	4	5	1	3	0	1	2	3
Oligo-pSc200+Oligo-pSc250(4RS)	5	5	4	4	1	5	5	4	0	0	5	5	4	4	4	4	0	0	3	3	5	3	4	0	3	3	1	1	0	0
Oligo-pSc200+Oligo-pSc250(4RL-1)	1	1	2	2	0	3	1	2	2	2	3	3	1	1	3	3	2	2	1	1	1	3	1	3	0	0	0	0	2	0
Oligo-pSc200+Oligo-pSc250(4RL-2)	0	1	0	2	2	3	0	0	0	2	0	0	0	0	0	0	0	0	0	1	0	0	0	0	0	3	0	0	0	2
Oligo-pSc200+Oligo-pSc250(5RS)	3	3	2	2	4	1	2	2	2	2	2	5	2	2	3	3	3	1	3	1	3	2	3	4	3	3	1	0	3	3
Oligo-pSc200+Oligo-pSc250(5RL-1)	2	2	2	2	2	2	2	1	2	2	2	2	1	1	2	2	2	2	2	0	2	2	3	3	0	0	0	0	1	1
Oligo-pSc200+Oligo-pSc250(5RL-2)	1	1	1	1	1	2	1	0	1	1	1	2	1	1	1	1	1	2	1	1	1	1	1	1	1	1	0	0	2	2
Oligo-pSc200+Oligo-pSc250(6RS-1)	2	2	0	3	4	4	2	4	4	4	3	3	1	1	1	0	2	2	2	2	0	1	4	4	4	4	1	1	3	3
Oligo-pSc200+Oligo-pSc250(6RS-2)	0	0	0	0	0	0	2	0	0	0	0	0	2	2	0	0	0	0	0	0	0	0	0	0	0	0	0	0	0	0
Oligo-pSc200+Oligo-pSc250(6RL-1)	1	1	1	0	0	2	1	1	2	2	0	0	1	1	0	0	1	1	0	1	0	0	1	1	0	0	0	0	2	2
Oligo-pSc200+Oligo-pSc250(6RL-2)	1	1	0	0	0	2	1	1	0	1	0	1	0	0	1	1	2	2	1	1	0	1	2	2	1	1	0	0	1	1
Oligo-pSc200+Oligo-pSc250(6RL-3)	2	2	1	1	2	2	1	0	1	2	1	1	0	0	1	1	1	1	1	1	0	0	1	1	0	0	0	0	1	0
Oligo-pSc200+Oligo-pSc250(7RS-1)	1	2	0	0	2	2	4	0	1	1	0	2	3	1	0	0	2	2	0	3	1	1	1	1	1	1	1	0	2	2
Oligo-pSc200+Oligo-pSc250(7RS-2)	0	0	0	0	0	0	0	0	0	0	0	0	0	0	0	0	0	0	0	0	0	0	0	0	0	0	1	0	0	0
Oligo-pSc200+Oligo-pSc250(7RL-1)	0	0	1	1	1	0	2	4	1	1	2	2	1	1	1	1	1	1	1	1	1	2	2	2	0	0	0	0	1	2
Oligo-pSc200+Oligo-pSc250(7RL-2)	2	2	3	3	4	1	2	4	2	2	3	3	1	2	3	3	2	2	3	3	3	2	4	4	2	2	0	0	3	0
Oligo-pSc119.2-1(1RS-1)	2	2	1	2	2	2	2	2	2	2	2	2	1	1	2	2	2	2	2	2	2	2	1	0	2	2	2	2	2	2
Oligo-pSc119.2-1(1RS-2)	1	1	1	1	1	2	1	1	1	1	1	1	1	1	2	2	1	1	2	1	1	2	1	1	0	1	1	1	1	1
Oligo-pSc119.2-1(1RL-1)	2	2	1	1	1	2	2	2	1	1	1	1	2	2	2	2	1	1	2	1	2	2	1	2	2	1	1	1	1	1
Oligo-pSc119.2-1(1RL-2)	1	1	1	1	1	1	1	1	1	1	1	1	1	1	1	1	1	1	1	1	1	1	1	1	2	1	0	0	0	0
Oligo-pSc119.2-1(1RL-3)	2	2	1	1	2	2	1	2	1	2	1	1	2	2	2	2	1	1	2	2	2	3	2	2	2	2	1	1	2	2
Oligo-pSc119.2-1(2RS)	3	2	2	2	3	2	3	3	2	4	2	3	2	2	2	1	2	2	2	3	3	2	3	2	3	3	3	3	2	2
Oligo-pSc119.2-1(2RL-1)	0	0	0	0	0	0	0	0	0	0	0	0	0	0	0	0	0	0	0	0	0	0	0	0	0	0	2	2	0	0
Oligo-pSc119.2-1(2RL-2)	1	1	1	0	1	1	1	1	1	1	1	1	1	1	1	0	1	1	1	1	1	1	0	0	1	1	0	0	0	0
Oligo-pSc119.2-1(2RL-3)	1	1	1	1	1	1	1	2	1	1	2	2	1	1	1	1	1	1	2	2	2	2	2	1	2	2	0	0	1	1
Oligo-pSc119.2-1(3RS)	3	3	2	2	4	3	4	3	3	4	3	3	2	2	3	3	2	2	2	2	2	3	4	3	2	2	1	1	3	4
Oligo-pSc119.2-1(3RL-1)	0	0	0	0	0	0	0	0	0	0	0	0	0	0	0	0	0	0	0	0	0	0	0	0	0	0	1	1	0	0
Oligo-pSc119.2-1(3RL-2)	3	3	2	2	3	3	3	3	2	2	3	3	3	3	1	2	1	1	3	2	1	2	3	3	3	2	2	2	1	2
Oligo-pSc119.2-1(4RS)	3	3	3	3	4	4	3	3	4	4	3	3	3	3	3	3	4	4	3	3	4	3	3	4	3	3	4	4	4	4
Oligo-pSc119.2-1(4RL-1)	3	3	2	2	3	3	2	2	3	3	2	1	2	2	2	3	2	2	2	2	2	2	4	4	2	2	1	1	2	2
Oligo-pSc119.2-1(4RL-2)	1	1	1	1	1	1	1	1	0	0	1	1	1	1	1	1	1	1	0	1	1	0	1	0	1	0	1	1	0	1
Oligo-pSc119.2-1(4RL-3)	1	1	0	0	0	0	0	0	0	0	1	1	0	0	1	1	1	1	1	1	1	1	1	0	1	1	1	1	0	1
Oligo-pSc119.2-1(5RS-1)	5	5	4	4	5	5	5	5	5	5	5	5	5	5	5	5	5	5	5	5	5	5	5	5	5	5	3	3	5	5
Oligo-pSc119.2-1(5RS-2)	1	1	1	0	1	0	1	0	1	1	1	1	0	1	1	1	0	0	1	1	1	1	1	1	0	1	0	0	1	0
Oligo-pSc119.2-1(5RL-1)	2	2	1	1	2	2	2	2	2	2	2	3	2	1	2	2	2	2	2	2	2	2	3	3	2	2	0	0	2	2
Oligo-pSc119.2-1(5RL-2)	1	1	1	1	2	2	1	1	1	1	2	1	2	1	1	1	2	1	1	1	2	2	2	2	1	1	1	1	1	1
Oligo-pSc119.2-1(6RS-1)	5	5	4	4	5	5	5	5	5	5	4	4	3	3	4	4	5	5	4	4	4	4	5	5	5	5	4	4	4	4
Oligo-pSc119.2-1(6RS-2)	2	2	0	1	0	0	2	2	2	2	2	0	1	1	0	1	0	0	2	2	2	0	2	0	0	0	0	0	2	2
Oligo-pSc119.2-1(6RL-1)	3	3	2	2	3	3	2	2	3	2	3	3	2	2	2	2	3	3	2	2	2	2	3	3	3	3	1	1	3	3
Oligo-pSc119.2-1(6RL-2)	2	2	1	1	2	2	2	2	1	2	2	2	2	2	1	1	1	1	2	2	2	2	2	2	2	2	0	0	2	2
Oligo-pSc119.2-1(6RL-3)	2	2	1	1	2	2	0	0	0	2	0	2	0	2	1	1	0	0	0	2	0	2	2	0	2	2	0	0	2	2
Oligo-pSc119.2-1(6RL-4)	0	0	0	0	0	0	0	2	1	2	0	0	2	2	0	0	0	0	2	0	2	0	0	2	2	2	1	1	2	2
Oligo-pSc119.2-1(7RS)	2	2	1	1	3	3	2	2	2	2	2	2	2	2	3	3	2	2	2	2	2	2	3	3	2	2	2	2	2	2
Oligo-pSc119.2-1(7RL-1)	2	2	1	1	2	3	1	1	0	2	1	2	2	2	2	2	0	0	0	0	2	2	0	2	2	2	1	1	1	2
Oligo-pSc119.2-1(7RL-2)	2	2	1	1	2	2	1	1	1	1	1	1	1	1	1	1	1	1	1	1	1	1	2	2	2	2	1	1	1	1
Oligo-pSc119.2-1(7RL-3)	2	2	1	1	2	3	1	1	2	2	2	2	2	2	2	2	2	2	2	2	2	2	3	2	2	2	1	1	2	2
(AAC)6(1R-1)	1	1	0	0	1	0	0	0	0	1	0	1	1	0	1	1	0	1	1	1	1	0	0	0	1	1	1	1	1	0
(AAC)6(1R-2)	1	1	1	1	1	1	2	2	1	1	1	1	1	2	2	1	2	1	3	3	1	1	1	1	2	2	1	1	1	1
(AAC)6(1R-3)	3	3	2	3	2	3	3	3	3	3	3	3	3	3	3	3	2	2	3	3	3	3	3	3	3	3	1	1	3	3
(AAC)6(1R-4)	2	2	2	2	1	2	2	2	3	3	2	2	2	2	3	3	2	2	3	3	2	2	2	2	2	2	1	1	3	3
(AAC)6(1R-5)	0	0	0	0	0	0	0	0	0	0	0	0	0	0	0	0	0	0	0	0	0	0	0	0	0	0	1	1	0	0
(AAC)6(1R-6)	2	2	2	2	0	0	2	2	2	0	2	1	2	1	2	2	2	2	2	1	1	0	2	2	2	2	0	0	3	3
(AAC)6(2R-1)	1	1	1	1	1	1	1	1	1	1	1	2	1	1	1	1	1	1	1	1	1	2	1	1	1	1	1	1	1	1
(AAC)6(2R-2)	2	2	2	1	2	2	2	2	2	2	2	3	2	2	2	2	1	1	2	2	1	2	1	2	2	2	1	1	1	1
(AAC)6(2R-3)	3	2	3	1	2	2	3	2	2	2	2	2	3	2	1	2	1	1	2	3	2	2	2	3	1	3	1	1	1	3
(AAC)6(2R-4)	1	1	2	1	2	2	1	1	1	1	2	2	1	1	1	2	1	1	2	1	2	2	1	1	2	1	1	1	1	1
(AAC)6(2R-5)	0	1	0	1	1	1	1	1	1	1	0	0	0	1	1	1	1	1	1	1	1	1	1	1	0	0	0	0	1	1
(AAC)6(2R-6)	0	0	0	0	1	0	0	0	1	1	0	0	0	0	0	0	1	1	0	0	1	0	1	0	0	0	0	0	1	1
(AAC)6(3R-1)	0	0	0	0	1	1	0	0	0	0	1	0	0	1	0	0	0	0	0	0	0	1	0	0	0	0	0	0	0	0
(AAC)6(3R-2)	0	0	0	0	0	0	0	0	0	0	0	0	0	0	0	0	0	0	0	0	0	0	0	0	0	0	2	2	0	0
(AAC)6(3R-3)	3	3	3	3	3	3	3	3	2	3	3	3	3	3	3	3	3	3	4	3	3	2	4	4	3	3	4	4	4	3
(AAC)6(3R-4)	1	2	1	1	1	1	2	2	1	1	1	1	1	1	1	1	1	1	1	1	1	1	1	1	1	1	1	1	2	2
(AAC)6(3R-5)	0	1	1	0	0	0	0	0	0	1	0	0	0	1	0	0	0	0	1	0	1	0	0	0	0	0	0	0	0	1
(AAC)6(3R-6)	0	0	0	0	0	0	0	0	0	0	1	1	0	0	0	1	1	1	0	0	0	0	1	0	1	0	0	0	1	0
(AAC)6(4R-1)	0	0	0	0	0	0	0	0	0	0	0	0	0	0	0	0	0	0	0	0	0	0	0	0	0	0	1	1	0	0
(AAC)6(4R-2)	2	2	1	1	2	2	2	2	2	2	2	2	2	2	2	2	2	2	3	3	2	2	2	2	2	2	1	1	3	3
(AAC)6(4R-3)	3	3	2	2	4	4	3	3	3	3	3	3	3	3	3	3	3	3	3	3	4	4	3	3	3	3	3	3	3	3
(AAC)6(4R-4)	2	2	1	1	2	2	2	2	2	2	2	2	2	2	2	2	2	2	2	2	2	2	2	2	2	2	1	1	3	3
(AAC)6(4R-5)	0	1	0	0	0	0	0	0	0	0	0	0	0	0	0	0	0	0	0	0	0	0	0	1	0	0	2	2	0	0
(AAC)6(4R-6)	2	2	1	1	2	2	2	2	2	2	2	2	2	2	2	2	2	2	2	2	2	2	1	1	2	2	2	2	2	2
(AAC)6(5R-1)	1	1	0	0	1	1	1	1	1	1	0	0	1	1	1	1	0	0	1	1	1	1	1	1	0	1	0	0	1	1
(AAC)6(5R-2)	1	1	1	1	1	1	1	1	1	1	2	2	1	1	0	1	1	1	0	0	1	1	1	1	1	1	0	0	1	1
(AAC)6(5R-3)	1	1	1	1	1	1	1	1	2	2	1	0	1	1	1	1	2	2	1	1	1	1	1	1	2	1	0	0	3	2
(AAC)6(5R-4)	1	1	1	2	3	3	2	2	3	2	2	2	2	2	2	2	2	2	1	1	2	2	1	1	1	1	0	0	3	3
(AAC)6(5R-5)	1	1	1	0	1	1	2	2	2	2	3	2	2	2	2	1	2	2	3	3	2	2	2	2	2	2	2	2	0	1
(AAC)6(5R-6)	1	1	0	0	0	0	1	1	0	0	0	0	0	1	0	0	1	1	0	0	0	2	0	1	0	0	3	3	0	1
(AAC)6(5R-7)	0	0	0	1	0	0	1	1	0	0	0	0	1	0	1	1	1	1	1	1	1	1	1	0	0	0	3	3	0	0
(AAC)6(5R-8)	0	0	0	0	0	0	0	0	0	0	0	0	0	0	0	0	0	0	0	0	0	0	0	0	0	0	1	1	0	0
(AAC)6(6R-1)	1	1	2	1	1	4	4	4	1	4	3	2	3	2	1	1	4	4	3	3	1	4	3	4	1	4	1	1	3	2
(AAC)6(6R-2)	1	1	1	1	1	1	1	1	1	1	2	2	1	1	1	1	1	1	2	2	2	1	2	1	2	1	3	3	1	1
(AAC)6(6R-3)	1	1	1	1	1	1	1	1	1	1	1	1	1	1	1	1	1	1	1	1	1	1	1	2	1	1	3	3	1	1
(AAC)6(6R-4)	0	0	0	1	0	0	1	1	0	0	0	0	0	1	0	0	0	0	1	0	0	1	1	1	0	1	0	0	0	2
(AAC)6(7R-1)	2	2	2	2	3	4	4	4	2	2	2	2	3	3	4	4	2	2	3	3	3	3	4	4	3	3	2	2	3	2
(AAC)6(7R-2)	0	1	1	1	2	2	2	1	0	0	0	0	0	0	1	1	1	1	1	1	1	1	0	0	0	0	1	1	1	0
(AAC)6(7R-3)	2	2	2	0	0	2	2	3	0	2	1	2	2	2	2	2	3	3	3	3	3	0	2	0	0	0	0	0	0	0

## Sheet: Sheet2
Table S2	Signal pattern types at different signal sites
	Weining	Weining	Chile	Chile	AiGan	AiGan	Baili	Baili	AR106 Bone	AR106 Bone	Shaanxi	Shaanxi	Qinling	Qinling	Jingzhou	Jingzhou	Segtale	Segtale	Dighoricum	Dighoricum	Vavilovii	Vavilovii	Dalmaticum	Dalmaticum	Anatolicum	Anatolicum	Sylvestre	Sylvestre	Kustro	Kustro
(AAC)6(1R-1)	Weining-1	Weining-2	Chile-1	Chile-2	AiGan-1	AiGan-2	Baili-1	Baili-2	AR106 Bone-1	AR106 Bone-2	Shaanxi-1	Shaanxi-2	Qinling-1	Qinling-2	Jingzhou-1	Jingzhou-2	Segtale-1	Segtale-2	Dighoricum-1	Dighoricum-2	Vavilovii-1	Vavilovii-2	Dalmaticum-1	Dalmaticum-2	Anatolicum-1	Anatolicum-2	Sylvestre-1	Sylvestre-2	Kustro-1	Kustro-2
(AAC)6(1R-2)	1	1	1	1	1	1	2	2	1	1	1	1	1	2	2	1	2	1	3	3	1	1	1	1	2	2	1	1	1	1
(AAC)6(1R-3)	3	3	2	3	2	3	3	3	3	3	3	3	3	3	3	3	2	2	3	3	3	3	3	3	3	3	1	1	3	3
(AAC)6(1R-4)	2	2	2	2	1	2	2	2	3	3	2	2	2	2	3	3	2	2	3	3	2	2	2	2	2	2	1	1	3	3
(AAC)6(1R-5)	0	0	0	0	0	0	0	0	0	0	0	0	0	0	0	0	0	0	0	0	0	0	0	0	0	0	1	1	0	0
(AAC)6(1R-6)	2	2	2	2	0	0	2	2	2	0	2	1	2	1	2	2	2	2	2	1	1	0	2	2	2	2	0	0	3	3
(AAC)6(2R-1)	1	1	1	1	1	1	1	1	1	1	1	2	1	1	1	1	1	1	1	1	1	2	1	1	1	1	1	1	1	1
(AAC)6(2R-2)	2	2	2	1	2	2	2	2	2	2	2	3	2	2	2	2	1	1	2	2	1	2	1	2	2	2	1	1	1	1
(AAC)6(2R-3)	3	2	3	1	2	2	3	2	2	2	2	2	3	2	1	2	1	1	2	3	2	2	2	3	1	3	1	1	1	3
(AAC)6(2R-4)	1	1	2	1	2	2	1	1	1	1	2	2	1	1	1	2	1	1	2	1	2	2	1	1	2	1	1	1	1	1
(AAC)6(2R-5)	0	1	0	1	1	1	1	1	1	1	0	0	0	1	1	1	1	1	1	1	1	1	1	1	0	0	0	0	1	1
(AAC)6(2R-6)	0	0	0	0	1	0	0	0	1	1	0	0	0	0	0	0	1	1	0	0	1	0	1	0	0	0	0	0	1	1
(AAC)6(3R-1)	0	0	0	0	1	1	0	0	0	0	1	0	0	1	0	0	0	0	0	0	0	1	0	0	0	0	0	0	0	0
(AAC)6(3R-2)	0	0	0	0	0	0	0	0	0	0	0	0	0	0	0	0	0	0	0	0	0	0	0	0	0	0	2	2	0	0
(AAC)6(3R-3)	3	3	3	3	3	3	3	3	2	3	3	3	3	3	3	3	3	3	4	3	3	2	4	4	3	3	4	4	4	3
(AAC)6(3R-4)	1	2	1	1	1	1	2	2	1	1	1	1	1	1	1	1	1	1	1	1	1	1	1	1	1	1	1	1	2	2
(AAC)6(3R-5)	0	1	1	0	0	0	0	0	0	1	0	0	0	1	0	0	0	0	1	0	1	0	0	0	0	0	0	0	0	1
(AAC)6(3R-6)	0	0	0	0	0	0	0	0	0	0	1	1	0	0	0	1	1	1	0	0	0	0	1	0	1	0	0	0	1	0
(AAC)6(4R-1)	0	0	0	0	0	0	0	0	0	0	0	0	0	0	0	0	0	0	0	0	0	0	0	0	0	0	1	1	0	0
(AAC)6(4R-2)	2	2	1	1	2	2	2	2	2	2	2	2	2	2	2	2	2	2	3	3	2	2	2	2	2	2	1	1	3	3
(AAC)6(4R-3)	3	3	2	2	4	4	3	3	3	3	3	3	3	3	3	3	3	3	3	3	4	4	3	3	3	3	3	3	3	3
(AAC)6(4R-4)	2	2	1	1	2	2	2	2	2	2	2	2	2	2	2	2	2	2	2	2	2	2	2	2	2	2	1	1	3	3
(AAC)6(4R-5)	0	1	0	0	0	0	0	0	0	0	0	0	0	0	0	0	0	0	0	0	0	0	0	1	0	0	2	2	0	0
(AAC)6(4R-6)	2	2	1	1	2	2	2	2	2	2	2	2	2	2	2	2	2	2	2	2	2	2	1	1	2	2	2	2	2	2
(AAC)6(5R-1)	1	1	0	0	1	1	1	1	1	1	0	0	1	1	1	1	0	0	1	1	1	1	1	1	0	1	0	0	1	1
(AAC)6(5R-2)	1	1	1	1	1	1	1	1	1	1	2	2	1	1	0	1	1	1	0	0	1	1	1	1	1	1	0	0	1	1
(AAC)6(5R-3)	1	1	1	1	1	1	1	1	2	2	1	0	1	1	1	1	2	2	1	1	1	1	1	1	2	1	0	0	3	2
(AAC)6(5R-4)	1	1	1	2	3	3	2	2	3	2	2	2	2	2	2	2	2	2	1	1	2	2	1	1	1	1	0	0	3	3
(AAC)6(5R-5)	1	1	1	0	1	1	2	2	2	2	3	2	2	2	2	1	2	2	3	3	2	2	2	2	2	2	2	2	0	1
(AAC)6(5R-6)	1	1	0	0	0	0	1	1	0	0	0	0	0	1	0	0	1	1	0	0	0	2	0	1	0	0	3	3	0	1
(AAC)6(5R-7)	0	0	0	1	0	0	1	1	0	0	0	0	1	0	1	1	1	1	1	1	1	1	1	0	0	0	3	3	0	0
(AAC)6(5R-8)	0	0	0	0	0	0	0	0	0	0	0	0	0	0	0	0	0	0	0	0	0	0	0	0	0	0	1	1	0	0
(AAC)6(6R-1)	1	1	2	1	1	4	4	4	1	4	3	2	3	2	1	1	4	4	3	3	1	4	3	4	1	4	1	1	3	2
(AAC)6(6R-2)	1	1	1	1	1	1	1	1	1	1	2	2	1	1	1	1	1	1	2	2	2	1	2	1	2	1	3	3	1	1
(AAC)6(6R-3)	1	1	1	1	1	1	1	1	1	1	1	1	1	1	1	1	1	1	1	1	1	1	1	2	1	1	3	3	1	1
(AAC)6(6R-4)	0	0	0	1	0	0	1	1	0	0	0	0	0	1	0	0	0	0	1	0	0	1	1	1	0	1	0	0	0	2
(AAC)6(7R-1)	2	2	2	2	3	4	4	4	2	2	2	2	3	3	4	4	2	2	3	3	3	3	4	4	3	3	2	2	3	2
(AAC)6(7R-2)	0	1	1	1	2	2	2	1	0	0	0	0	0	0	1	1	1	1	1	1	1	1	0	0	0	0	1	1	1	0
(AAC)6(7R-3)	2	2	2	0	0	2	2	3	0	2	1	2	2	2	2	2	3	3	3	3	3	0	2	0	0	0	0	0	0	0
