# Supplementary material for: Frequent variations and phylogenetic relationships within the genus Secale identified by ND-FISH according to the genome-wide universal oligonucleotides chromosome probes
Source: Front Plant Sci. 2024 Dec 12;15:1501642. doi: 10.3389/fpls.2024.1501642 (PMC11669505; doi:10.3389/fpls.2024.1501642)
Supplement: Supplementary file 3 [file Table3.xlsx]

## Sheet: Sheet1
Table S3 singnal pattern types and their proportions at different signal sites
Signal loci	type 0	percentage	type 1	percentage	type 2	percentage	type 3	percentage	type 4	percentage	type 5	percentage
Oligo-pTa71A-2	0	0	6	0.2	8	0.266667	10	0.333333	3	0.1	3	0.1
Oligo-pSc200+Oligo-pSc250(1RS)	0	0	6	0.2	0	0	8	0.266667	14	0.466667	2	0.0666667
Oligo-pSc200+Oligo-pSc250(1RL)	5	0.166667	3	0.1	13	0.433333	3	0.1	4	0.133333	2	0.0666667
Oligo-pSc200+Oligo-pSc250(2RS)	0	0	1	0.0333333	6	0.2	5	0.166667	18	0.6	0	0
Oligo-pSc200+Oligo-pSc250(2RL-1)	12	0.4	18	0.6	0	0	0	0	0	0	0	0
Oligo-pSc200+Oligo-pSc250(2RL-2)	6	0.2	3	0.1	6	0.2	6	0.2	6	0.2	3	0.1
Oligo-pSc200+Oligo-pSc250(3RS)	1	0.0333333	9	0.3	2	0.0666667	4	0.133333	14	0.466667	0	0
Oligo-pSc200+Oligo-pSc250(3RL)	2	0.0666667	5	0.166667	3	0.1	13	0.433333	6	0.2	1	0.0333333
Oligo-pSc200+Oligo-pSc250(4RS)	7	0.233333	3	0.1	0	0	5	0.166667	8	0.266667	7	0.233333
Oligo-pSc200+Oligo-pSc250(4RL-1)	6	0.2	9	0.3	8	0.266667	7	0.233333	0	0	0	0
Oligo-pSc200+Oligo-pSc250(4RL-2)	22	0.733333	2	0.0666667	4	0.133333	2	0.0666667	0	0	0	0
Oligo-pSc200+Oligo-pSc250(5RS)	1	0.0333333	4	0.133333	10	0.333333	12	0.4	2	0.0666667	1	0.0333333
Oligo-pSc200+Oligo-pSc250(5RL-1)	5	0.166667	5	0.166667	18	0.6	2	0.0666667	0	0	0	0
Oligo-pSc200+Oligo-pSc250(5RL-2)	3	0.1	22	0.733333	5	0.166667	0	0	0	0	0	0
Oligo-pSc200+Oligo-pSc250(6RS-1)	3	0.1	6	0.2	7	0.233333	5	0.166667	9	0.3	0	0
Oligo-pSc200+Oligo-pSc250(6RS-2)	27	0.9	0	0	3	0.1	0	0	0	0	0	0
Oligo-pSc200+Oligo-pSc250(6RL-1)	13	0.433333	12	0.4	5	0.166667	0	0	0	0	0	0
Oligo-pSc200+Oligo-pSc250(6RL-2)	10	0.333333	15	0.5	5	0.166667	0	0	0	0	0	0
Oligo-pSc200+Oligo-pSc250(6RL-3)	10	0.333333	15	0.5	5	0.166667	0	0	0	0	0	0
Oligo-pSc200+Oligo-pSc250(7RS-1)	8	0.266667	11	0.366667	8	0.266667	2	0.0666667	1	0.0333333	0	0
Oligo-pSc200+Oligo-pSc250(7RS-2)	29	0.966667	1	0.0333333	0	0	0	0	0	0	0	0
Oligo-pSc200+Oligo-pSc250(7RL-1)	7	0.233333	15	0.5	7	0.233333	0	0	1	0.0333333	0	0
Oligo-pSc200+Oligo-pSc250(7RL-2)	3	0.1	2	0.0666667	11	0.366667	10	0.333333	4	0.133333	0	0
Oligo-pSc119.2-1(1RS-1)	1	0.0333333	4	0.133333	25	0.833333	0	0	0	0	0	0
Oligo-pSc119.2-1(1RS-2)	1	0.0333333	24	0.8	5	0.166667	0	0	0	0	0	0
Oligo-pSc119.2-1(1RL-1)	0	0	16	0.533333	14	0.466667	0	0	0	0	0	0
Oligo-pSc119.2-1(1RL-2)	4	0.133333	25	0.833333	1	0.0333333	0	0	0	0	0	0
Oligo-pSc119.2-1(1RL-3)	0	0	10	0.333333	19	0.633333	1	0.0333333	0	0	0	0
Oligo-pSc119.2-1(2RS)	0	0	1	0.0333333	16	0.533333	12	0.4	1	0.0333333	0	0
Oligo-pSc119.2-1(2RL-1)	28	0.933333	0	0	2	0.0666667	0	0	0	0	0	0
Oligo-pSc119.2-1(2RL-2)	8	0.266667	22	0.733333	0	0	0	0	0	0	0	0
Oligo-pSc119.2-1(2RL-3)	2	0.0666667	18	0.6	10	0.333333	0	0	0	0	0	0
Oligo-pSc119.2-1(3RS)	0	0	2	0.0666667	11	0.366667	12	0.4	5	0.166667	0	0
Oligo-pSc119.2-1(3RL-1)	28	0.933333	2	0.0666667	0	0	0	0	0	0	0	0
Oligo-pSc119.2-1(3RL-2)	0	0	5	0.166667	11	0.366667	14	0.466667	0	0	0	0
Oligo-pSc119.2-1(4RS)	0	0	0	0	0	0	18	0.6	12	0.4	0	0
Oligo-pSc119.2-1(4RL-1)	0	0	3	0.1	18	0.6	7	0.233333	2	0.0666667	0	0
Oligo-pSc119.2-1(4RL-2)	7	0.233333	23	0.766667	0	0	0	0	0	0	0	0
Oligo-pSc119.2-1(4RL-3)	12	0.4	18	0.6	0	0	0	0	0	0	0	0
Oligo-pSc119.2-1(5RS-1)	0	0	0	0	0	0	2	0.0666667	2	0.0666667	26	0.866667
Oligo-pSc119.2-1(5RS-2)	10	0.333333	20	0.666667	0	0	0	0	0	0	0	0
Oligo-pSc119.2-1(5RL-1)	2	0.0666667	3	0.1	22	0.733333	3	0.1	0	0	0	0
Oligo-pSc119.2-1(5RL-2)	0	0	21	0.7	9	0.3	0	0	0	0	0	0
Oligo-pSc119.2-1(6RS-1)	0	0	0	0	0	0	2	0.0666667	14	0.466667	14	0.466667
Oligo-pSc119.2-1(6RS-2)	13	0.433333	4	0.133333	13	0.433333	0	0	0	0	0	0
Oligo-pSc119.2-1(6RL-1)	0	0	2	0.0666667	13	0.433333	15	0.5	0	0	0	0
Oligo-pSc119.2-1(6RL-2)	2	0.0666667	7	0.233333	21	0.7	0	0	0	0	0	0
Oligo-pSc119.2-1(6RL-3)	12	0.4	4	0.133333	14	0.466667	0	0	0	0	0	0
Oligo-pSc119.2-1(6RL-4)	16	0.533333	3	0.1	11	0.366667	0	0	0	0	0	0
Oligo-pSc119.2-1(7RS)	0	0	2	0.0666667	22	0.733333	6	0.2	0	0	0	0
Oligo-pSc119.2-1(7RL-1)	6	0.2	8	0.266667	15	0.5	1	0.0333333	0	0	0	0
Oligo-pSc119.2-1(7RL-2)	0	0	22	0.733333	8	0.266667	0	0	0	0	0	0
Oligo-pSc119.2-1(7RL-3)	0	0	6	0.2	22	0.733333	2	0.0666667	0	0	0	0
(AAC)6(1R-1)	13	0.433333	17	0.566667	0	0	0	0	0	0	0	0
(AAC)6(1R-2)	0	0	21	0.7	7	0.233333	2	0.0666667	0	0	0	0
(AAC)6(1R-3)	0	0	2	0.0666667	4	0.133333	24	0.8	0	0	0	0
(AAC)6(1R-4)	0	0	3	0.1	19	0.633333	8	0.266667	0	0	0	0
(AAC)6(1R-5)	28	0.933333	2	0.0666667	0	0	0	0	0	0	0	0
(AAC)6(1R-6)	6	0.2	4	0.133333	18	0.6	2	0.0666667	0	0	0	0
(AAC)6(2R-1)	0	0	28	0.933333	2	0.0666667	0	0	0	0	0	0
(AAC)6(2R-2)	0	0	9	0.3	20	0.666667	1	0.0333333	0	0	0	0
(AAC)6(2R-3)	0	0	8	0.266667	14	0.466667	8	0.266667	0	0	0	0
(AAC)6(2R-4)	0	0	20	0.666667	10	0.333333	0	0	0	0	0	0
(AAC)6(2R-5)	9	0.3	21	0.7	0	0	0	0	0	0	0	0
(AAC)6(2R-6)	21	0.7	9	0.3	0	0	0	0	0	0	0	0
(AAC)6(3R-1)	25	0.833333	5	0.166667	0	0	0	0	0	0	0	0
(AAC)6(3R-2)	28	0.933333	0	0	2	0.0666667	0	0	0	0	0	0
(AAC)6(3R-3)	0	0	0	0	2	0.0666667	22	0.733333	6	0.2	0	0
(AAC)6(3R-4)	0	0	25	0.833333	5	0.166667	0	0	0	0	0	0
(AAC)6(3R-5)	23	0.766667	7	0.233333	0	0	0	0	0	0	0	0
(AAC)6(3R-6)	22	0.733333	8	0.266667	0	0	0	0	0	0	0	0
(AAC)6(4R-1)	28	0.933333	2	0.0666667	0	0	0	0	0	0	0	0
(AAC)6(4R-2)	0	0	4	0.133333	22	0.733333	4	0.133333	0	0	0	0
(AAC)6(4R-3)	0	0	0	0	2	0.0666667	24	0.8	4	0.133333	0	0
(AAC)6(4R-4)	0	0	4	0.133333	24	0.8	2	0.0666667	0	0	0	0
(AAC)6(4R-5)	26	0.866667	2	0.0666667	2	0.0666667	0	0	0	0	0	0
(AAC)6(4R-6)	0	0	4	0.133333	26	0.866667	0	0	0	0	0	0
(AAC)6(5R-1)	9	0.3	21	0.7	0	0	0	0	0	0	0	0
(AAC)6(5R-2)	5	0.166667	23	0.766667	2	0.0666667	0	0	0	0	0	0
(AAC)6(5R-3)	3	0.1	20	0.666667	6	0.2	1	0.0333333	0	0	0	0
(AAC)6(5R-4)	2	0.0666667	9	0.3	14	0.466667	5	0.166667	0	0	0	0
(AAC)6(5R-5)	2	0.0666667	7	0.233333	18	0.6	3	0.1	0	0	0	0
(AAC)6(5R-6)	18	0.6	9	0.3	1	0.0333333	2	0.0666667	0	0	0	0
(AAC)6(5R-7)	15	0.5	13	0.433333	0	0	2	0.0666667	0	0	0	0
(AAC)6(5R-8)	28	0.933333	2	0.0666667	0	0	0	0	0	0	0	0
(AAC)6(6R-1)	0	0	11	0.366667	4	0.133333	6	0.2	9	0.3	0	0
(AAC)6(6R-2)	0	0	21	0.7	7	0.233333	2	0.0666667	0	0	0	0
(AAC)6(6R-3)	0	0	27	0.9	1	0.0333333	2	0.0666667	0	0	0	0
(AAC)6(6R-4)	20	0.666667	9	0.3	1	0.0333333	0	0	0	0	0	0
(AAC)6(7R-1)	0	0	0	0	13	0.433333	10	0.333333	7	0.233333	0	0
(AAC)6(7R-2)	12	0.4	15	0.5	3	0.1	0	0	0	0	0	0
(AAC)6(7R-3)	11	0.366667	1	0.0333333	12	0.4	6	0.2	0	0	0	0
